# Supplementary material for: Quantifying influence of human choice on the automated detection of Drosophila behavior by a supervised machine learning algorithm
Source: PLoS One. 2020 Dec 16;15(12):e0241696. doi: 10.1371/journal.pone.0241696 (PMC7743940; doi:10.1371/journal.pone.0241696)
Supplement: S1 Table — (XLSX) [file pone.0241696.s007.xlsx]

## Sheet: Sheet1
Supplementary Table S1: Detailed descriptions of the movies used for human annotation and classifier training
1) Well # was counted from left to right, top to bottom.
2) A fly that carries 2 X chromosomes and fruM/fru4-40 alleles at the fru locus is called “fruM female”. A fly that carries 1 X chromosome and 1 Y chromosome, and fruF/fru4-40 alleles at the fru locus, is called “fruF male”. These nomenclatures are adapted from (21, 22).
								Training frames details						Bout-based annotation details
Movie names	Length	Genotypes of flies	Genotypes of target flies (wing clipped), if different	Sex combination	Experimental conditions	Well # used for training	Fly # used for training	Wing extension		Lunge		Headbutt		Well # used for manual annotation	Fly # used for manual annotation	Bouts # annotated
								Positive training frames	Negative training frames	Positive training frames	Negative training frames	Positive training frames	Negative training frames			Wing extension	Lunge	Headbutt
033015_NPF3-CsChrimsonattP40MG-2.avi	8 min. 30 sec.	w/Y; 20XUAS-CsChrimson:mVenus in attP40/+; NPF-GAL4/+		♂ vs. ♂	Optogenetic excitation ([1 min. pre-stimulation] + [6 min. stimulation at 10Hz, 40nW/mm2] + [1 min. 30 sec. post-stimulation])	3	5	235	23	7	24	0	0	1	1	31	3	0
							6	84	33	16	95	0	0		2	31	0	0
						4	7	297	0	5	50	0	0	2	3	43	1	0
							8	0	0	9	16	0	0		4	56	2	0
						9	9	0	161	0	0	0	0	12	15	50	0	0
							10	0	202	0	0	0	0		16	36	1	0
						11	13	207	51	21	39	0	0
							14	306	23	5	69	0	0
041815_1_m_g_Otd-FLPoChrimsonmvenusattP2_f2a20.avi	8 min. 30 sec.	w, Tk-GAL41/Y; Otd-nls:FLPo in attP40/+; 20XUAS>stop>CsChrimson:mVenus in attP2/+		♂ vs. ♂	Optogenetic excitation ([1 min. pre-stimulation] + ([30 sec. stimulation at 2Hz, 40nW/mm2] + [2 min.post-stimulation]) X 3	2	1	0	1133	59	154	0	9	4	5	0	6	0
							2	0	55	116	397	0	14		6	1	10	0
						3	3	0	975	102	340	0	33	9	7	0	45	0
							4	0	72	414	258	0	72		8	0	50	0
						10	9	0	1165	32	51	0	0
							10	0	531	61	63	0	0
						11	11	0	75	40	167	0	75
							12	0	45	61	184	0	45
042015_12_m_g_Otd-FLPo ChrimsonmvenusattP2_f10a10.avi	8 min. 30 sec.	w, Tk-GAL41/Y; Otd-nls:FLPo in attP40/+; 20XUAS>stop>CsChrimson:mVenus in attP2/+		♂ vs. ♂	Optogenetic excitation ([1 min. pre-stimulation] + ([30 sec. stimulation at 10Hz, 30nW/mm2] + [2 min.post-stimulation]) X 3	1	1	0	18	13	43	0	0	3	5	1	24	0
							2	0	32	17	49	0	0		6	0	28	0
						2	3	0	156	14	19	0	0	10	11	0	28	0
							4	0	404	0	36	0	0		12	1	27	0
						4	7	0	0	29	80	0	0	11	13	0	5	0
							8	0	0	30	113	0	0		14	0	9	0
						12	15	0	0	25	84	0	0
							16	0	38	20	86	0	0
042415_4_m_g_Otd-FLPoChrimson TdTomattP2_CsHeis_F2a20.avi	8 min. 30 sec.	w, Tk-GAL41/Y; Otd-nls:FLPo in attP40/+; 20XUAS>myr:TopHAT2>CsChrimson:tdTomato in attP2/+	Wild-type (Canton-S) ♂	♂ vs. ♂	Optogenetic excitation ([1 min. pre-stimulation] + ([30 sec. stimulation at 2Hz, 40nW/mm2] + [2 min.post-stimulation]) X 3	2	3	0	0	58	58	0	0	1	1	0	0	0
							4 (target)	0	0	0	0	0	0		2 (target)	0	0	0
						3	5	0	182	56	106	0	57	4	7	0	12	0
							6 (target)	0	667	0	87	0	0		8 (target)	0	0	0
						10	11	171	207	135	318	0	0	9	9	1	0	0
							12 (target)	0	0	0	56	0	0		10 (target)	0	0	0
						11	13	0	0	52	11	0	39
							14 (target)	0	107	0	0	0	18
042415_Jing-test2_date_2015_04_24_time_10_29_29.avi	60 min.	Wild-type (Canton-S) ♂	Wild-type (Canton-S) virgin ♀	♂ vs. ♀	No manipulation, white lighting	1	1	2069	2630	0	0	0	5
							2 (target)	0	3450	0	0	0	5
						2	3	1033	4637	0	76	0	8
							4 (target)	0	593	0	0	0	62
						3	5	1237	3556	0	0	0	0
							6 (target)	0	1282	0	0	0	0
						6	11	0	0	0	52	0	0
							12 (target)	0	0	0	27	4	140
						7	13	2243	2672	0	0	0	0
							14 (target)	0	2173	0	0	0	0
						8	15	343	609	0	0	0	0
							16 (target)	0	0	0	0	0	0
						11	19	3849	834	0	0	0	260
							20 (target)	0	330	0	44	0	24
042815_assay1.avi	30 min.	Wild-type (Canton-S) ♂		♂ vs. ♂	No manipulation, white lighting	3	5	0	0	0	0	0	62	6	11	0	2	0
							6	0	0	0	0	0	155		12	0	0	0
						5	9	0	0	0	0	0	131	7	13	3	54	0
							10	0	0	35	0	0	407		14	4	29	0
						8	15	90	1235	210	389	0	203	9	17	1	89	0
							16	0	1182	73	391	0	255		18	2	97	0
						10	19	22	297	105	419	0	246	12	23	21	163	0
							20	32	159	80	563	0	178		24	34	158	0
						11	21	73	239	121	527	0	285
							22	100	143	165	205	0	263
042815_assay4.avi	30 min.	Wild-type (Canton-S) ♂	Wild-type (Canton-S) mated ♀	♂ vs. ♀	No manipulation, white lighting	3	5	2430	292	0	350	0	0	1	1	384	0	0
							6 (target)	0	29	0	66	0	0		2 (target)	0	0	6
						4	7	949	1525	0	0	0	0	5	9	122	0	0
							8 (target)	0	1018	0	0	0	0		10 (target)	0	0	0
						6	11	2315	0	0	53	0	0	7	13	350	0	0
							12 (target)	0	0	0	0	0	0		14 (target)	0	0	0
						8	15	1494	135	0	448	0	0
							16 (target)	0	0	0	0	0	0
						9	17	1832	317	0	111	0	142
							18 (targt)	0	382	0	112	0	17
						11	21	1226	236	0	114	0	150
							22 (target)	0	127	0	45	0	67
						12	23	304	496	0	135	0	41
							24 (target)	0	275	0	294	0	42
050815_assay9.avi	30 min.	Wild-type (Canton-S) virgin ♀		♀ vs. ♀	No manipulation, white lighting	1	1	0	0	0	0	33	105	9	17	0	0	75
							2	0	0	0	0	24	69		18	0	0	63
						3	5	0	318	0	86	65	111	11	21	0	0	41
							6	0	916	0	53	24	109		22	0	0	78
						7	13	0	7	0	0	44	298
							14	0	0	0	0	37	196
						8	15	0	135	0	0	81	308
							16	0	542	0	0	28	141
						10	19	0	0	0	35	64	72
							20	0	14	0	47	42	48
082615_CSMH_SF.avi	30 min.	Wild-type (Canton-S) virgin ♀		♀ vs. ♀	No manipulation, white lighting	2	3	0	105	0	38	77	352	1	1	0	0	38
							4	0	92	0	37	79	273		2	0	0	34
						4	7	0	389	0	28	23	327	3	5	0	0	131
							8	0	436	0	27	67	369		6	0	0	125
						6	11	0	49	0	6	77	190	5	9	0	0	21
							12	0	25	0	38	44	212		10	0	0	110
						9	17	0	0	0	0	64	160	7	13	0	0	91
							18	0	0	0	0	53	109		14	0	0	88
						12	23	0	21	0	0	28	186
							24	0	12	0	0	53	175
100215_2_date_2015_10_02_time_20_02_27.avi	8 min. 30 sec.	w, Tk-GAL41/w; Otd-nls:FLPo in attP40/+; 20XUAS>myr:TopHAT2>CsChrimson:tdTomato in attP2, fru4-40/fruM	/Y; +; fruF/fru4-40	Other (fruM ♀ vs fruF ♂)	Optogenetic excitation ([1 min. pre-stimulation] + ([30 sec. stimulation at 2Hz, 60nW/mm2] + [2 min.post-stimulation]) X 3	1	1	0	0	106	58	0	0
							2 (target)	0	0	0	15	0	0
100815_4.avi	10 min.	w, Tk-GAL41/w; Otd-nls:FLPo in attP40/+; 20XUAS>myr:TopHAT2>CsChrimson:tdTomato in attP2, fru4-40/fruM	+/Y; +; fruF/fru4-40	Other (fruM ♀ vs fruF ♂)	Optogenetic excitation ([1 min. pre-stimulation] + ([1 min. stimulation at 2Hz, 60nW/mm2] + [2 min.post-stimulation]) X 3	2	3	890	0	0	11	0	0	1	1 (target)	2	0	0
							4 (target)	0	146	0	0	4	10		2	31	0	0
						3	5	0	0	17	70	0	10	4	7	1	15	0
							6 (target)	0	0	0	31	4	5		8 (target)	0	0	0
						9	9	1217	466	0	10	0	13	10	11	5	8	0
							10 (target)	0	294	0	20	8	13		12 (target)	0	0	0
						11	13	613	0	138	74	0	14	12	15 (target)	3	0	0
							14 (target)	22	555	0	39	13	29		16	16	3	0
2016_02_15_CsMH_M_SH2.avi	5 min,	Wild-type (Canton-S) ♂		♂ vs. ♂	No manipulation, white lighting	2	3	0	55	0	0	0	0	1	1	2	1	0
							4	0	367	0	0	0	35		2	2	5	0
2016_02_15_CsMH_M_SH3.avi	5 min.	Wild-type (Canton-S) ♂		♂ vs. ♂	No manipulation, white lighting	1	1	0	173	0	0	0	27	2	3	7	3	0
							2	0	265	0	0	0	33		4	4	13	0
2016-0824_TRH-BL38397_MALE_dTrpA1_29deg.avi		w/Y; UAS-dTRPA1/+; TRH-GAL4/+		♂ vs. ♂	Thermogenetic excitation (tested at 29℃, white lighting)	1	1	0	130	0	0	0	0
							2	0	131	0	0	0	0
						3	5	45	98	0	0	0	0
							6	0	163	0	0	0	0
						5	9	0	0	0	0	0	43
							10	0	0	0	0	0	173
						6	11	130	0	0	0	0	76
							12	0	0	0	0	0	69
						7	13	0	0	0	0	0	61
							14	0	0	0	0	0	113
20160826_TRH-KayserDark_FEMALE_dTRPA1_29deg.avi		w/w; UAS-dTRPA1/+; TRH-GAL4/+		♀ vs. ♀	Thermogenetic excitation (tested at 29℃, white lighting)	5	3	0	0	0	0	27	16
							4	0	0	0	0	9	31
						6	5	0	0	0	0	42	41
							6	0	0	0	0	12	115
						12	17	0	0	0	0	12	20
							18	0	0	0	0	20	52
2016-0824_15A01-AD_71G01-DBD_dTrpA1_29deg.avi		w/Y; R15A01-Zp:ADp65 in attP40/UAS-dTRPA1; R71G01-GAL4DBD:Zp in attP2/+		♂ vs. ♂	Thermogenetic excitation (tested at 29℃, white lighting)	2	3	394	59	39	77	0	0
							4	482	0	37	35	0	0
						3	5	85	0	0	0	0	0
							6	357	25	0	0	0	0
						10	19	265	257	0	0	0	0
							20	633	325	0	0	0	0
160928_trial1.avi		w/Y; R15A01-Zp:ADp65 in attP40/20XUAS-CsChrimson:tdTomato in VK00022; R71G01-GAL4DBD:Zp in attP2/+	Wild-type (Canton-S) ♂	♂ vs. ♂	Optogenetic excitation ([1 min. pre-stimulation] + ([1 min. stimulation at 45Hz, 60nW/mm2] + [2 min.post-stimulation]) X 3		3	382	44	0	0	0	0
							4 (target)	0	1762	0	0	0	0
							13	1285	0	0	0	0	0
							14 (target)	0	1666	0	0	0	0
							15	793	0	0	0	0	0
							16 (target)	0	196	0	0	0	0
161010_trial2.avi		w/Y; R15A01-Zp:ADp65 in attP40/UAS-CsChrimson:tdTomato in VK00022; R71G01-GAL4DBD:Zp in attP2, fru4-40/fruF	Wild-type (Canton-S) ♂	Other (fruF ♂ vs ♂)	Optogenetic excitation ([1 min. pre-stimulation] + ([1 min. stimulation at 30Hz, 60nW/mm2] + [2 min.post-stimulation]) X 3	1	1	0	0	0	138	0	0
							2 (target)	0	0	0	0	0	0
						11	13	0	0	0	72	0	0
							14 (target)	0	0	0	0	0	0
161010_trial3.avi		w/Y; R15A01-Zp:ADp65 in attP40/UAS-CsChrimson:tdTomato in VK00022; R71G01-GAL4DBD:Zp in attP2, fru4-40/fruF	Wild-type (Canton-S) ♂	Other (fruF ♂ vs ♂)	Optogenetic excitation ([1 min. pre-stimulation] + ([1 min. stimulation at 30Hz, 60nW/mm2] + [2 min.post-stimulation]) X 3	2	3	0	0	0	138	4	0
							4 (target)	0	0	0	0	0	0
						4	7	0	0	0	0	29	55
							8 (target)	0	0	0	0	0	0
						10	11	0	0	0	61	8	28
							12 (target)	0	0	0	0	0	0
						12	15	0	0	0	119	17	80
							16 (target)	0	0	0	0	0	0
2017-1125_6.avi		w/w; NP2631/20XUAS>myr:TopHAT2>CsChrimson:tdTomato in VK00022; fruF/fru4-40, dsxFLP	Wild-type (Canton-S) ♀	♀ vs. ♀	Optogenetic excitation ([1 min. pre-stimulation] + ([1 min. stimulation at 5Hz, 60nW/mm2] + [2 min.post-stimulation]) X 3	1	1	0	0	0	0	0	58
							2 (target)	0	0	0	0	8	39
						9	9	0	0	0	0	0	18
							10 (target)	0	0	0	0	4	34
						12	15	0	0	0	0	18	127
							16 (target)	0	0	0	0	10	34
2017-1204_8.avi		w/w; NP2631/20XUAS>myr:TopHAT2>CsChrimson:tdTomato in VK00022; fruF/fru4-40, dsxFLP	+/Y; +; fruF/fru4-40	Other (♀ vs fruF ♂)	Optogenetic excitation ([1 min. pre-stimulation] + ([1 min. stimulation at 5Hz, 60nW/mm2] + [2 min.post-stimulation]) X 3	2	3	0	0	0	0	9	167
							4 (target)	0	0	0	0	0	13
						12	15	0	0	0	0	5	205
							16 (target)	0	0	0	0	4	34
