# Supplementary material for: Quantifying influence of human choice on the automated detection of Drosophila behavior by a supervised machine learning algorithm
Source: PLoS One. 2020 Dec 16;15(12):e0241696. doi: 10.1371/journal.pone.0241696 (PMC7743940; doi:10.1371/journal.pone.0241696)
Supplement: S2 Table — (XLSX) [file pone.0241696.s008.xlsx]

## Sheet: Sheet1
Supplementary Table S2: Human annotations for wing extensions
*Start and End indicate the start and end frames, respectively, of a given bout. A black boundary indicates more than 2 overlapping bouts.
MOVIE FILE NAME	033015_NPF3-CsChrimsonattP40MG-2.avi																																										041815_1_m_g_Otd-FLPoChrimsonmvenusattP2_f2a20.avi
WELL #	Well 1														Well 2														Well 12														Well 4
FLY #	Fly 1							Fly 2							Fly 3							Fly 4							Fly 15							Fly 16							Fly 5
ANNOTATOR	KA			MW				KA			MW				KA			MW				KA			MW				KA			MW				KA			MW				KA			MW
	Start	End	Score	Start	End	Score	Human cobmbined score	Start	End	Score	Start	End	Score	Human cobmbined score	Start	End	Score	Start	End	Score	Human cobmbined score	Start	End	Score	Start	End	Score	Human cobmbined score	Start	End	Score	Start	End	Score	Human cobmbined score	Start	End	Score	Start	End	Score	Human cobmbined score	Start	End	Score	Start	End	Score	Human cobmbined score
Human combined score 6-4	4773	4794	3	4775	4793	2	5				4741	4754	1	1	5215	5230	3	5215	5230	1	4	4926	4936	1				1	5271	5300	3	5271	5294	2	5	4267	4279	2				2
Human combined score 3-1	7282	7295	2				2	5373	5421	3	5384	5410	3	6				5244	5251	1	1	4964	5019	3	4964	5023	3	6	5330	5378	3	5331	5379	3	6	5531	5555	3	5540	5557	1	4
				7547	7557	2	2	6954	6982	2				2	5322	5380	3	5322	5381	2	5	5565	5581	3	5566	5581	2	5				6086	6098	1	1	6481	6498	3	6480	6501	2	5
	8458	8467	2				2	6991	6998	3				3	5431	5479	3	5431	5490	3	6	5603	5625	3	5603	5625	2	5	6799	6843	3	6805	6843	2	5	9333	9342	2	9336	9342	1	3
	8468	8485	3	8473	8486	3	6	7507	7532	3	7517	7532	3	6	6475	6533	3	6474	6536	2	5	5679	5700	3	5679	5701	2	5	7310	7342	3	7313	7342	3	6	9617	9652	3	9617	9653	2	5
	8980	9035	3	8984	8992	2	5	8125	8137	3	8125	8137	2	5	6599	6622	1	6608	6623	1	2	5773	5854	3	5772	5854	3	6	7878	7886	2	7878	7886	1	3	9747	9769	1	9748	9781	2	3
				8994	9035	3	6	8460	8485	3					8401	8423	2				2	6743	6752	2				2	7900	7915	3	7900	7915	1	4	9966	10028	3	9967	10029	2	5
	10855	10876	3	10856	10877	2	5	9358	9371	3	9361	9372	2	5	8516	8545	3	8516	8545	2	5	7990	7994	2				2	7935	7964	3	7935	7964	3	6	10166	10217	3	10169	10218	3	6
	11465	11491	3	11467	11492	3	6	9624	9649	3	9627	9650	3	6	8604	8645	3	8605	8644	2	5	8012	8024	3	8011	8025	1	4	8459	8473	2				2	11087	11146	3	11086	11144	2	5
	11510	11571	3	11510	11572	3	6	10047	10072	3	10048	10073	3	6	9432	9454	3	9432	9453	2	5	8178	8290	3	8187	8290	3	6	8477	8503	1	8482	8503	3	4	11155	11191	3	11155	11191	3	6
	11595	11611	3	11594	11611	2	5	12169	12222	3	12171	12223	3	6				11531	11545	1	1	11406	11434	3	11404	11439	2	5	8521	8536	1	8519	8541	2	3	11194	11253	3	11195	11200	2	5
				11640	11693	2	2	12965	12982	1				1	12407	12457	3	12408	12457	3	6				12646	12677	2	2				8596	8605	1	1				11205	11255	3	6
	12332	12356	3	12334	12357	2	5	12989	13029	3	12991	13030	2	5	13336	13376	3	13339	13375	2	5	13069	13076	2				2	8741	8840	3	8753	8842	3	6				11666	11683	2	2
	12364	12409	3	12364	12412	3	6	13298	13344	3	13303	13346	3	6	13503	13555	3	13507	13555	3	6	13105	13144	3	13105	13145	3	6	9063	9090	3	9062	9090	2	5	12359	12382	3	12360	12382	3	6
	15079	15085	2				2	13454	13496	3	13457	13498	3	6	14442	14461	3	14441	14463	2	5				14479	14483	1	1	9365	9395	3	9365	9395	2	5	12895	12908	2				2
	15086	15118	3	15097	15119	3	6	13630	13659	2	13633	13662	1	3	14654	14660	3	14654	14661	2	5	16269	16284	3	16269	16309	2	5				10926	10946	1	1	13405	13479	3	13418	13479	3	6
	15482	15486	2				2	14055	14095	3	14055	14095	3	6	14669	14701	3	14669	14701	3	6	16288	16309	3				5	12469	12494	3	12470	12494	3	6	14921	14925	1				1
				15880	15890	1	1	14110	14145	3	14110	14146	2	5	15339	15362	3	15340	15363	2	5	16324	16343	3	16324	16344	2	5	14917	14964	3	14920	14964	3	6	14932	14976	3	14933	14976	3	6
	15896	15912	2	15895	15913	3	5				15161	15199	1	1	15751	15795	3	15751	15795	3	6	17266	17274	3				3	15126	15146	3	15129	15148	2	5	15365	15405	3	15366	15405	3	6
	16063	16086	3	16063	16124	3	6	15467	15489	3	15467	15489	1	4	16017	16042	3	16018	16043	2	5	17280	17290	3	17280	17292	2	5	15163	15187	3	15164	15187	2	5	15863	15884	2				2
	16440	16545	3	16439	16547	3	6				17569	17594	1	1	16109	16138	3	16113	16140	3	6	17646	17669	3	17646	17670	2	5	15544	15558	2				2	16519	16577	3	16521	16577	3	6
	16685	16706	3	16684	16707	3	6	18523	18533	1	18523	18533	1	2				18519	18533	2	2	17947	18006	3	17948	18006	3	6	15728	15754	3	15729	15754	3	6	17435	17469	3	17438	17470	2	5
	16723	16748	3	16723	16748	3	6				19178	19208	2	2	19719	19736	1	19719	19736	1	2				18127	18139	1	1	15771	15786	3	15771	15786	2	5	18884	18905	3	18886	18905	3	6
				16757	16772	2	2	19490	19511	3	19490	19515	2	5	20041	20100	3	20044	20098	2	5	18580	18588	1				1	16025	16062	3	16026	16062	2	5	19112	19135	1	19115	19135	2	3
	19076	19122	3	19074	19124	3	6				20140	20167	1	1	20140	20184	3	20140	20184	3	6	18949	18964	3	18949	18965	3	6	16619	16629	2	16619	16629	2	4				19241	19257	2	2
				19938	19978	2	2	20719	20736	1				1	20520	20536	1				1	19728	19749	3	19730	19749	3	6	16729	16761	3	16730	16761	2	5	22902	22909	2				2
	23773	23795	2	23774	23795	1	3	20744	20754	3	20744	20755	1	4	21822	21839	3	21829	21840	2	5	19839	19865	3	19839	19865	3	6	17292	17302	2				2	22913	22917	2				2
				24417	24501	2	2	20775	20794	2	20781	20797	2	4	22505	22514	3	22505	22514	2	5				20304	20326	2	2	18018	18097	3	18021	18102	3	6	24403	24421	3				3
				27029	27061	2	2	21515	21537	3	21514	21549	2	5	22978	22983	1				1	20731	20752	3	20732	20752	3	6				18130	18144	2	2	24880	24910	3	24882	24910	3	6
				27530	27574	1	1	22013	22042	3	22012	22043	2	5	22992	23003	3	22992	23003	1	4	20817	20841	3	20819	20842	3	6	18205	18224	2				2	24977	24991	3	24979	24993	1	4
	28025	28038	1	28025	28037	1	2	24051	24087	3	24054	24088	2	5	23139	23168	1	23142	23168	2	3	20861	20874	3	20863	20875	1	4	18397	18418	2				2	25139	25271	3	25139	25224	3	6
								26513	26581	3	26513	26581	3	6	23392	23439	3	23394	23439	2	5	21185	21210	3	21186	21210	3	6	18725	18795	3	18746	18793	3	6				25238	25271	2	5
															23500	23512	3	23505	23513	1	4	21475	21486	3	21475	21487	2	5	19805	19846	3	19809	19846	3	6	25352	25467	3	25354	25467	3	6
															23526	23532	3				3	21496	21523	3	21496	21523	2	5	19982	20000	2				2				25666	25682	2	2
															24416	24448	3	24415	24449	2	5	21547	21581	3	21547	21582	2	5	20596	20658	3	20604	20658	2	5	30049	30076	3	30049	30077	2	5
															24471	24484	3	24471	24485	3	6	21615	21630	3	21615	21630	2	5	20952	20980	3				3	30081	30095	1	30081	30099	1	2
															24501	24509	3	24502	24510	2	5	21646	21698	3	21647	21699	3	6	21518	21528	3				3
															24626	24671	3	24646	24671	3	6	21737	21753	1				1	21534	21654	3	21534	21654	3	6
															25691	25733	3	25693	25733	3	6	22052	22061	3	22051	22060	1	4	23471	23477	2				2
															25760	25788	3	25760	25788	3	6	22139	22152	1				1	23479	23488	3	23480	23488	1	4
															25946	25961	3	25952	25961	1	4	22296	22335	3	22296	22337	3	6	23679	23687	2				2
															25965	25981	3	25964	25983	3	6	22599	22619	3	22599	22619	3	6	23694	23737	3	23695	23737	3	6
															27393	27423	1				1	22639	22795	3	22640	22729	3	6	24485	24507	3	24485	24507	2	5
																									22740	22796	3	6	25601	25656	3	25600	25654	3	6
																						22822	22835	3	22822	22860	2	5	26116	26184	3	26117	26184	2	5
																						23179	23225	3	23181	23229	3	6	26469	26480	3	26471	26540	2	5
																						23312	23321	3	23312	23321	1	4	26484	26537	3				5
																						23962	23970	1	23962	23970	2	3	26550	26568	1	26550	26570	1	2
																									23976	23988	2	2	27230	27242	2				2
																									24292	24325	2	2	27772	27786	2				2
																						24152	24158	1				1
																						24622	24631	1				1
																						25066	25092	3	25075	25117	2	5
																						25095	25116	3				5
																						26359	26388	3	26359	26388	2	5
																						29805	29820	1				1
[truncated: 371 more columns]
