# Supplementary material for: Quantifying influence of human choice on the automated detection of Drosophila behavior by a supervised machine learning algorithm
Source: PLoS One. 2020 Dec 16;15(12):e0241696. doi: 10.1371/journal.pone.0241696 (PMC7743940; doi:10.1371/journal.pone.0241696)
Supplement: S3 Table — (XLSX) [file pone.0241696.s009.xlsx]

## Sheet: Sheet1
Supplementary Table S3: Human annotations for lunges
*Start and End indicate the start and end frames, respectively, of a given bout. A black boundary indicates more than 2 overlapping bouts.
MOVIE FILE NAME	033015_NPF3-CsChrimsonattP40MG-2.avi																																										041815_1_m_g_Otd-FLPoChrimsonmvenusattP2_f2a20.avi
WELL #	Well 1														Well 2														Well 12														Well 4
FLY #	Fly 1							Fly 2							Fly 3							Fly 4							Fly 15							Fly 16							Fly 5
ANNOTATOR	KA			MW				KA			MW				KA			MW				KA			MW				KA			MW				KA			MW				KA			MW
	Start	End	Score	Start	End	Score	Human cobmbined score	Start	End	Score	Start	End	Score	Human cobmbined score	Start	End	Score	Start	End	Score	Human cobmbined score	Start	End	Score	Start	End	Score	Human cobmbined score	Start	End	Score	Start	End	Score	Human cobmbined score	Start	End	Score	Start	End	Score	Human cobmbined score	Start	End	Score	Start	End	Score	Human cobmbined score
Human combined score 6-4				15498	15502	2	2											25807	25810	2	2	25368	25373	3	25367	25372	3	6											12386	12391	2	2				13094	13101	1	1
Human combined score 3-1	17337	17342	3	17337	17342	3	6															26401	26406	2	26400	26405	2	4															14219	14226	3	14220	14224	2	5
				17403	17407	2	2																																				14328	14333	3	14326	14333	2	5
																																											23313	23320	3	23313	23318	3	6
																																											24206	24214	3	24206	24211	3	6
																																											24839	24845	2	24838	24843	3	5




[truncated: 371 more columns]
