# Supplementary material for: Quantifying influence of human choice on the automated detection of Drosophila behavior by a supervised machine learning algorithm
Source: PLoS One. 2020 Dec 16;15(12):e0241696. doi: 10.1371/journal.pone.0241696 (PMC7743940; doi:10.1371/journal.pone.0241696)
Supplement: S4 Table — (XLSX) [file pone.0241696.s010.xlsx]

## Sheet: Sheet1
Supplementary Table S4: Human annotations for headbutts
*Start and End indicate the start and end frames, respectively, of a given bout. A black boundary indicates more than 2 overlapping bouts.
MOVIE FILE NAME	033015_NPF3-CsChrimsonattP40MG-2.avi																																										041815_1_m_g_Otd-FLPoChrimsonmvenusattP2_f2a20.avi
WELL #	Well 1														Well 2														Well 12														Well 4
FLY #	Fly 1							Fly 2							Fly 3							Fly 4							Fly 15							Fly 16							Fly 5
ANNOTATOR	KA			MW				KA			MW				KA			MW				KA			MW				KA			MW				KA			MW				KA			MW
	Start	End	Score	Start	End	Score	Human cobmbined score	Start	End	Score	Start	End	Score	Human cobmbined score	Start	End	Score	Start	End	Score	Human cobmbined score	Start	End	Score	Start	End	Score	Human cobmbined score	Start	End	Score	Start	End	Score	Human cobmbined score	Start	End	Score	Start	End	Score	Human cobmbined score	Start	End	Score	Start	End	Score	Human cobmbined score
Human combined score 6-4
Human combined score 3-1
[truncated: 371 more columns]
