# Supplementary material for: Quantifying influence of human choice on the automated detection of Drosophila behavior by a supervised machine learning algorithm
Source: PLoS One. 2020 Dec 16;15(12):e0241696. doi: 10.1371/journal.pone.0241696 (PMC7743940; doi:10.1371/journal.pone.0241696)
Supplement: S5 Table — (XLSX) [file pone.0241696.s011.xlsx]

## Sheet: Sheet1
Supplementary Table S5: Most weighted JAABA rules for classifiers
Wing extension								Lunge								Headbutt
Fully trained:								Fully trained:								Fully trained:
Feature	feat_stat	feat_trans	feat_win_radius	feat_win_offset	rule_direction	Weight		Feature	feat_stat	feat_trans	feat_win_radius	feat_win_offset	rule_direction	Weight		Feature	feat_stat	feat_trans	feat_win_radius	feat_win_offset	rule_direction	Weight
'log_max_wing_ang'	'max'	'abs'	4	-4	-1	0.559		'facing_angle'	'max'	'none'	4	-4	-1	0.433		'log_vel'	'max'	'none'	4	0	1	0.456
'log_max_wing_ang'	'min'	'none'	4	4	1	0.445		'facing_angle'	'min'	'none'	1	-1	-1	0.334		'log_vel'	'max'	'relative'	1	0	1	0.447
'facing_angle'	'max'	'none'	10	-10	-1	0.419		'norm_mean_wing_length_diff1'	'diff_neighbor_min'	'flip'	4	0	1	0.279		'log_vel'	'max'	'none'	1	0	1	0.367
'log_max_wing_ang'	'mean'	'none'	10	10	1	0.416		'norm_mean_wing_length'	'diff_neighbor_mean'	'relative'	10	0	-1	0.26		'log_vel_diff2'	'min'	'none'	1	0	-1	0.345
'norm_axis_ratio'	'min'	'none'	10	-10	1	0.402		'norm_axis_ratio_diff1'	'min'	'none'	1	0	-1	0.237		'log_fg_body_ratio_diff1'	'max'	'relative'	10	-10	1	0.285
'facing_angle'	'max'	'none'	4	0	-1	0.358		'dist_to_other_diff2'	'diff_neighbor_min'	'flip'	1	1	1	0.234		'dist_to_other_diff2'	'max'	'none'	1	1	1	0.283
'log_max_wing_ang'	'max'	'flip'	10	10	-1	0.301		'norm_mean_wing_length'	'min'	'none'	4	0	-1	0.229		'norm_mean_wing_length'	'std'	'none'	10	0	-1	0.272
'norm_mean_wing_length'	'min'	'none'	10	0	1	0.291		'norm_axis_ratio_diff2'	'std'	'relative'	4	0	1	0.218		'log_max_wing_ang'	'max'	'none'	4	0	-1	0.244
'log_min_wing_ang'	'max'	'abs'	10	10	1	0.291		'log_max_wing_ang'	'diff_neighbor_mean'	'flip'	4	-4	-1	0.213		'log_ang_vel'	'diff_neighbor_min'	'relative'	10	-10	1	0.237
'facing_angle'	'max'	'relative'	10	-10	1	0.278		'norm_axis_ratio_diff1'	'harmonic'	'none'	4	-4	1	0.209		'norm_mean_wing_length_diff1'	'max'	'flip'	10	-10	-1	0.229
After removal of top 3 rules from the fully trained classifier:								After removal of top 3 rules from the fully trained classifier:								After removal of top 3 rules from the fully trained classifier:
Feature	feat_stat	feat_trans	feat_win_radius	feat_win_offset	rule_direction	Weight		Feature	feat_stat	feat_trans	feat_win_radius	feat_win_offset	rule_direction	Weight		Feature	feat_stat	feat_trans	feat_win_radius	feat_win_offset	rule_direction	Weight
'facing_angle'	'mean'	'none'	10	0	-1	0.673		'facing_angle'	'mean'	'none'	10	0	-1	0.357		'dist_to_other_diff2'	'max'	'relative'	1	0	1	0.402
'log_max_wing_ang'	'max'	'flip'	10	0	-1	0.559		'facing_angle'	'mean'	'none'	2	-2	-1	0.353		'log_vel_diff1'	'harmonic'	'abs'	4	-4	1	0.318
'log_max_wing_ang'	'max'	'none'	10	0	1	0.481		'dist_to_other_diff2'	'min'	'none'	4	0	-1	0.294		'dist_to_other_diff1'	'min'	'relative'	1	-1	-1	0.306
'log_max_wing_ang'	'mean'	'none'	10	10	1	0.43		'norm_mean_wing_length_diff1'	'harmonic'	'none'	4	0	-1	0.273		'log_max_wing_ang'	'max'	'none'	10	-10	-1	0.299
'log_max_wing_ang'	'mean'	'none'	2	2	1	0.408		'norm_axis_ratio_diff2'	'diff_neighbor_max'	'flip'	10	-10	-1	0.253		'dist_to_wall_diff1'	'std'	'none'	1	-1	1	0.292
'facing_angle'	'min'	'relative'	10	0	1	0.376		'norm_axis_ratio_diff2'	'std'	'relative'	4	0	1	0.236		'log_fg_body_ratio_diff1'	'max'	'relative'	10	-10	1	0.267
'norm_axis_ratio'	'min'	'none'	10	-10	1	0.372		'dist_to_wall_diff2'	'max'	'none'	4	4	1	0.222		'facing_angle'	'max'	'none'	1	1	-1	0.266
'norm_mean_wing_length'	'min'	'relative'	10	0	1	0.336		'facing_angle'	'max'	'relative'	10	-10	-1	0.222		'log_vel'	'max'	'abs'	4	0	1	0.245
'facing_angle'	'mean'	'none'	10	10	-1	0.311		'norm_axis_ratio_diff2'	'max'	'none'	4	0	1	0.22		'log_vel_diff1'	'min'	'relative'	1	1	-1	0.241
'facing_angle'	'max'	'relative'	10	0	1	0.308		'norm_mean_wing_length'	'diff_neighbor_mean'	'relative'	10	0	-1	0.217		'log_vel_diff2'	'mean'	'none'	0	1	-1	0.238
After removal of top 5 rules from the fully trained classifier:								After removal of top 5 rules from the fully trained classifier:								After removal of top 5 rules from the fully trained classifier:
Feature	feat_stat	feat_trans	feat_win_radius	feat_win_offset	rule_direction	Weight		Feature	feat_stat	feat_trans	feat_win_radius	feat_win_offset	rule_direction	Weight		Feature	feat_stat	feat_trans	feat_win_radius	feat_win_offset	rule_direction	Weight
'log_max_wing_ang'	'harmonic'	'none'	1	1	1	0.535		'facing_angle'	'mean'	'none'	2	-2	-1	0.503		'dist_to_other_diff2'	'max'	'relative'	1	1	1	0.385
'log_max_wing_ang_diff2'	'min'	'none'	10	0	1	0.391		'norm_axis_ratio_diff2'	'max'	'none'	4	0	1	0.354		'log_max_wing_ang'	'mean'	'flip'	10	0	1	0.316
'facing_angle'	'mean'	'none'	10	0	-1	0.365		'log_vel'	'max'	'flip'	10	0	1	0.29		'log_vel'	'harmonic'	'none'	4	0	-1	0.311
'log_max_wing_ang'	'harmonic'	'none'	1	-1	1	0.32		'norm_axis_ratio_diff2'	'zscore_neighbors'	'abs'	10	-10	1	0.266		'log_vel'	'max'	'abs'	1	0	1	0.303
'norm_mean_wing_length'	'min'	'none'	10	10	1	0.307		'dist_to_other_diff2'	'min'	'flip'	4	0	-1	0.266		'leg_dist'	'mean'	'relative'	2	2	-1	0.27
'log_min_wing_ang'	'max'	'abs'	10	0	1	0.295		'norm_mean_wing_length_diff1'	'change'	'none'	4	0	1	0.251		'dist_to_wall_diff1'	'std'	'none'	1	-1	1	0.257
'log_min_wing_ang'	'max'	'flip'	10	10	1	0.288		'facing_angle'	'mean'	'none'	10	0	-1	0.233		'norm_mean_wing_length_diff1'	'max'	'none'	10	0	-1	0.254
'facing_angle'	'harmonic'	'none'	4	0	-1	0.285		'log_max_wing_ang'	'change'	'relative'	4	0	1	0.231		'dist_to_other_diff2'	'diff_neighbor_max'	'none'	1	0	1	0.242
'log_max_wing_ang'	'max'	'flip'	4	-4	-1	0.283		'log_vel'	'max'	'none'	4	4	1	0.215		'log_vel_diff2'	'min'	'abs'	1	0	1	0.233
'norm_mean_wing_length'	'min'	'relative'	10	-10	1	0.234		'norm_axis_ratio_diff2'	'harmonic'	'none'	1	1	-1	0.213		'norm_mean_wing_length_diff1'	'max'	'flip'	10	-10	-1	0.223
After removal of top 10 rules from the fully trained classifier:								After removal of top 10 rules from the fully trained classifier:								After removal of top 10 rules from the fully trained classifier:
Feature	feat_stat	feat_trans	feat_win_radius	feat_win_offset	rule_direction	Weight		Feature	feat_stat	feat_trans	feat_win_radius	feat_win_offset	rule_direction	Weight		Feature	feat_stat	feat_trans	feat_win_radius	feat_win_offset	rule_direction	Weight
'log_max_wing_ang'	'mean'	'abs'	10	0	-1	0.537		'facing_angle'	'mean'	'none'	2	-2	-1	0.569		'dist_to_other_diff2'	'max'	'relative'	1	0	1	0.405
'log_max_wing_ang'	'harmonic'	'none'	1	1	1	0.415		'dist_to_wall_diff2'	'std'	'none'	4	0	1	0.283		'log_vel'	'max'	'abs'	1	0	1	0.305
'norm_axis_ratio'	'mean'	'none'	10	10	1	0.366		'norm_axis_ratio_diff2'	'max'	'none'	4	0	1	0.278		'leg_dist'	'mean'	'relative'	2	2	-1	0.305
'facing_angle'	'mean'	'none'	10	10	-1	0.344		'norm_mean_wing_length'	'harmonic'	'relative'	10	0	1	0.266		'dist_to_other_diff2'	'harmonic'	'relative'	1	1	-1	0.282
'log_min_wing_ang'	'min'	'none'	10	0	-1	0.339		'log_max_wing_ang'	'harmonic'	'relative'	4	0	-1	0.26		'log_max_wing_ang'	'min'	'abs'	10	-10	1	0.281
'log_max_wing_ang_diff2'	'std'	'none'	10	0	-1	0.333		'norm_axis_ratio_diff2'	'zscore_neighbors'	'abs'	10	-10	1	0.247		'leg_dist'	'max'	'relative'	4	-4	-1	0.267
'log_max_wing_ang'	'max'	'none'	10	10	1	0.318		'norm_mean_wing_length_diff2'	'max'	'none'	4	0	1	0.236		'log_vel_diff1'	'min'	'none'	1	1	-1	0.258
'norm_axis_ratio'	'mean'	'none'	10	-10	1	0.318		'dist_to_other_diff1'	'min'	'none'	4	0	-1	0.197		'log_vel'	'harmonic'	'none'	4	0	-1	0.248
'norm_mean_wing_length'	'min'	'relative'	10	0	1	0.306		'facing_angle'	'harmonic'	'none'	1	1	-1	0.196		'log_min_wing_ang'	'max'	'none'	10	10	-1	0.234
'log_vel_diff1'	'std'	'none'	10	-10	-1	0.298		'log_fg_body_ratio_diff1'	'min'	'none'	4	-4	-1	0.189		'dist_to_wall_diff2'	'max'	'abs'	1	0	1	0.232
