# Supplementary material for: Quantifying influence of human choice on the automated detection of Drosophila behavior by a supervised machine learning algorithm
Source: PLoS One. 2020 Dec 16;15(12):e0241696. doi: 10.1371/journal.pone.0241696 (PMC7743940; doi:10.1371/journal.pone.0241696)
Supplement: S6 Table — (XLSX) [file pone.0241696.s012.xlsx]

## Sheet: Sheet1
Supplementary Table S6: Details of downsampled classifiers
Wing extension
[Bout-based analysis]
Downsampling rate: 5%		Classifier 1			Classifier 2			Classifier 3			Classifier 4			Classifier 5			Classifier 6			Classifier 7			Classifier 8			Classifier 9			Classifier 10
Total human score	Total bouts	Classifier detected	Classifier missed (false negatives)	Recall	Classifier detected	Classifier missed (false negatives)	Recall	Classifier detected	Classifier missed (false negatives)	Recall	Classifier detected	Classifier missed (false negatives)	Recall	Classifier detected	Classifier missed (false negatives)	Recall	Classifier detected	Classifier missed (false negatives)	Recall	Classifier detected	Classifier missed (false negatives)	Recall	Classifier detected	Classifier missed (false negatives)	Recall	Classifier detected	Classifier missed (false negatives)	Recall	Classifier detected	Classifier missed (false negatives)	Recall
6	259	256	3	0.988417	258	1	0.996139	256	3	0.988417	256	3	0.988417	259	0	1	255	4	0.984556	258	1	0.996139	253	6	0.976834	255	4	0.984556	258	1	0.996139
5	312	296	16	0.948718	292	20	0.935897	292	20	0.935897	293	19	0.939103	291	21	0.932692	289	23	0.926282	294	18	0.942308	292	20	0.935897	295	17	0.945513	296	16	0.948718
4	156	141	15	0.903846	143	13	0.916667	142	14	0.910256	142	14	0.910256	141	15	0.903846	137	19	0.878205	142	14	0.910256	142	14	0.910256	147	9	0.942308	145	11	0.929487
3	116	86	30	0.741379	83	33	0.715517	83	33	0.715517	76	40	0.655172	88	28	0.758621	80	36	0.689655	83	33	0.715517	80	36	0.689655	90	26	0.775862	84	32	0.724138
2	195	61	134	0.312821	62	133	0.317949	58	137	0.297436	51	144	0.261538	62	133	0.317949	49	146	0.251282	53	142	0.271795	55	140	0.282051	62	133	0.317949	61	134	0.312821
1	207	16	191	0.0772947	15	192	0.0724638	16	191	0.0772947	14	193	0.0676329	14	193	0.0676329	19	188	0.0917874	12	195	0.057971	13	194	0.0628019	18	189	0.0869565	17	190	0.0821256
	(Classifying:)	(bouts)	(bouts/min)		(bouts)	(bouts/min)		(bouts)	(bouts/min)		(bouts)	(bouts/min)		(bouts)	(bouts/min)		(bouts)	(bouts/min)		(bouts)	(bouts/min)		(bouts)	(bouts/min)		(bouts)	(bouts/min)		(bouts)	(bouts/min)
False positives	♂ vs. ♂	30	0.134186		23	0.102876		39	0.174442		38	0.169969		31	0.138659		28	0.125241		23	0.102876		35	0.156551		31	0.138659		41	0.183388
	♀ vs. ♀	1	0.00555292		1	0.00555292		2	0.0111058		3	0.0166587		3	0.0166587		1	0.00555292		2	0.0111058		1	0.00555292		2	0.0111058		1	0.00555292
	♂ vs. ♀	5	0.0555298		1	0.011106		4	0.0444239		1	0.011106		7	0.0777418		5	0.0555298		2	0.0222119		6	0.0666358		2	0.0222119		2	0.0222119
	(All movies)	52	0.0974301		42	0.0786936		60	0.112419		58	0.108672		57	0.106798		57	0.106798		38	0.0711989		60	0.112419		65	0.121788		70	0.131156
Precision	(All movies)	0.942731			0.953073			0.933848			0.934831			0.9375			0.935666			0.956818			0.932961			0.930258			0.924812
