# Supplementary material for: Quantifying influence of human choice on the automated detection of Drosophila behavior by a supervised machine learning algorithm
Source: PLoS One. 2020 Dec 16;15(12):e0241696. doi: 10.1371/journal.pone.0241696 (PMC7743940; doi:10.1371/journal.pone.0241696)
Supplement: S1 Datasets — (XLSX) [file pone.0241696.s013.xlsx]

## Sheet: Dataset1
Dataset 1: Source data for Fig. 1
Wing extension							Lunge							Headbutt
	Score by Observer 1	Score by Observer 2	Total human score	Bouts	Percentage			Score by Observer 1	Score by Observer 2	Total human score	Bouts	Percentage			Score by Observer 1	Score by Observer 2	Total human score		Percentage
1b2	3	3	6	259	0.208032		1c2	3	3	6	126	0.141414		1d2	3	3	6	31	0.0344062
	3	2	5	312	0.250602			3	2	5	378	0.424242			3	2	5	164	0.18202
	3	1	4	28	0.02249			3	1	4	74	0.0830527			3	1	4	35	0.0388457
	2	2	4	128	0.102811			2	2	4	16	0.0179574			2	2	4	167	0.18535
	3	0	3	21	0.0168675			3	0	3	91	0.102132			3	0	3	25	0.0277469
	2	1	3	95	0.0763052			2	1	3	27	0.030303			2	1	3	145	0.160932
	2	0	2	151	0.121285			2	0	2	100	0.112233			2	0	2	115	0.127636
	1	1	2	44	0.0353414			1	1	2	24	0.026936			1	1	2	53	0.0588235
	1	0	1	207	0.166265			1	0	1	55	0.0617284			1	0	1	166	0.18424
	TOTAL			1245				TOTAL			891				TOTAL			901
1b3	Both observers annotated			866	0.695582		1c3	Both observers annotated			645	0.723906		1d3	Both observers annotated			595	0.660377
	One observer annotated			379	0.304418			One observer annotated			246	0.276094			One observer annotated			306	0.339623
1b4	Scores 4-6			727	0.583936		1c4	Scores 4-6			594	0.666667		1d4	Scores 4-6			397	0.440622
	Scores 1-3			518	0.416064			Scores 1-3			297	0.333333			Scores 1-3			504	0.559378

## Sheet: Dataset2
Dataset 2: Source data for Fig. 2
		2a1: Wing extension			2a2: Lunge			2a3: Headbutt
		25 percentile	Median	75 percentile	25 percentile	Median	75 percentile	25 percentile	Median	75 percentile
Angle_between	Labeled	0.022964	-0.699434	-1.16372	0.877888	-0.0762224	-0.709172	0.973053	0.159089	-0.382065
	Not labeled	0.876162	-0.0690291	-0.87064	0.863778	-0.0899616	-0.886475	0.863658	-0.0903737	-0.886631
Dist_to_other	Labeled	-0.504066	-0.807667	-1.01293	-0.933487	-1.07606	-1.21405	-0.740599	-0.865028	-0.967766
	Not labeled	0.567907	-0.207595	-0.706389	0.548426	-0.230574	-0.725402	0.548152	-0.230928	-0.725977
Dist_to_wall	Labeled	0.561397	-0.0867406	-0.770655	0.686603	0.18685	-0.249903	1.32839	0.850321	0.293225
	Not labeled	0.784651	-0.028183	-0.817097	0.778624	-0.0299369	-0.814983	0.776567	-0.0299683	-0.814983
Facing_angle	Labeled	-1.35934	-1.51221	-1.61932	-1.39067	-1.53575	-1.62006	-1.23847	-1.44525	-1.58913
	Not labeled	0.83988	0.124002	-0.779686	0.824105	0.0866448	-0.854937	0.823952	0.0863319	-0.855578
Leg_dist	Labeled	-0.345886	-0.747278	-0.821477	-0.764618	-0.821477	-0.821477	-0.786505	-0.821477	-0.821477
	Not labeled	0.427405	-0.448249	-0.687964	0.403714	-0.461866	-0.692017	0.403298	-0.461866	-0.692056
Log_ang_vel	Labeled	0.748277	0.252229	-0.264459	1.84009	1.50281	1.1281	1.39498	1.07707	0.676238
	Not labeled	0.482176	-0.130375	-0.571961	0.49313	-0.121507	-0.565576	0.494174	-0.121236	-0.565443
Log_fg_body_ratio	Labeled	2.34445	1.03096	0.535335	2.8867	2.40326	1.84083	1.6042	1.41448	0.593168
	Not labeled	0.0541039	-0.374801	-0.628179	0.134067	-0.357658	-0.621506	0.13564	-0.357372	-0.621424
Log_max_wing_ang	Labeled	2.33164	2.15349	1.70616	1.46792	0.923071	0.109492	0.119049	-0.253093	-0.584927
	Not labeled	0.383503	-0.228988	-0.674821	0.501378	-0.205692	-0.658875	0.50505	-0.204969	-0.658535
Log_min_wing_ang	Labeled	1.42994	0.609422	-0.381678	1.79032	1.12515	0.151438	0.297679	-0.136913	-0.565439
	Not labeled	0.469559	-0.173078	-0.755631	0.495655	-0.160044	-0.75124	0.497584	-0.159213	-0.750921
Log_vel	Labeled	1.24217	0.60955	-0.272458	2.04459	1.67496	1.34463	2.00851	1.76119	1.41874
	Not labeled	0.737996	-0.180481	-0.727778	0.76002	-0.165551	-0.719913	0.760825	-0.165219	-0.719771
Norm_axis_ratio	Labeled	0.628746	0.433201	0.153478	-0.731707	-1.38522	-1.95519	0.299558	0.17618	0.0230941
	Not labeled	0.458683	0.267679	0.00742889	0.464944	0.271844	0.0118855	0.464836	0.271562	0.0103588
Norm_contrast	Labeled	0.883109	0.0324118	-0.740563	0.802321	0.238749	-0.289705	0.460124	0.0843018	-0.263961
	Not labeled	0.450618	-0.0929261	-0.552617	0.460313	-0.0909859	-0.556557	0.460817	-0.0908629	-0.556546
Norm_mean_wing_length	Labeled	1.62465	1.27141	0.888427	0.564897	-0.15927	-1.02973	0.463631	0.339654	0.229129
	Not labeled	0.384108	0.184093	-0.11623	0.404219	0.195019	-0.101556	0.404176	0.194666	-0.102684

## Sheet: Dataset3
Dataset 3: Source data for Fig. 3
Wing extension
			Threshold = -0.1				Threshold = 0				Threshold = 0.1				Threshold = 0.2				Threshold = 0.3					3c	Average JAABA score						3k	Comparison with shuffled data
	Total human score	Total bouts	Classifier detected	Classifier missed (false negatives)	Recall		Classifier detected	Classifier missed (false negatives)	Recall		Classifier detected	Classifier missed (false negatives)	Recall		Classifier detected	Classifier missed (false negatives)	Recall		Classifier detected	Classifier missed (false negatives)	Recall			Total human score	10 percentile	25 percentile	Median	75 percentile	90 percentile		Shuffled data stats	95% CI lower bound	Mean recall	95% CI upper bound	Standard deviation	Observed data recall (threshold = 0.1)
3b	6	259	258	1	0.996139		258	1	0.996139		258	1	0.996139		255	4	0.984556		253	6	0.976834			6	0.970124	0.855124	0.708065	0.551735	0.41991		6	0.685111	0.692207	0.699303	0.0249691	0.996139
	5	312	307	5	0.983974	(recall 4-6)	300	12	0.961538	(recall 4-6)	296	16	0.948718	(recall 4-6)	291	21	0.932692	(recall 4-6)	281	31	0.900641	(recall 4-6)		5	0.869285	0.721112	0.579181	0.444458	0.22888		5	0.683777	0.689446	0.695115	0.0199478	0.948718
	4	156	150	6	0.961538	0.983494	147	9	0.942308	0.969739	144	12	0.923077	0.96011	138	18	0.884615	0.940853	129	27	0.826923	0.911967		4	0.851119	0.781071	0.592592	0.319989	0.135239		4	0.678308	0.687968	0.697628	0.0339906	0.923077
	3	116	98	18	0.844828		92	24	0.793103		84	32	0.724138		78	38	0.672414		68	48	0.586207			3	0.598182	0.492972	0.312388	-0.0487407	-0.266581		3	0.672492	0.685507	0.698523	0.0457987	0.724138
	2	195	91	104	0.466667	(recall 1-3)	71	124	0.364103	(recall 1-3)	61	134	0.312821	(recall 1-3)	49	146	0.251282	(recall 1-3)	37	158	0.189744	(recall 1-3)		2	0.358203	0.19637	-0.315283	-0.556348	-0.72649		2	0.686113	0.695072	0.70403	0.0315217	0.312821
	1	207	34	173	0.164251	0.430502	26	181	0.125604	0.364865	18	189	0.0869565	0.314672	11	196	0.0531401	0.266409	7	200	0.0338164	0.216216		1	-0.0795714	-0.408576	-0.65239	-0.819217	-0.976965		1	0.687964	0.697018	0.706072	0.0318577	0.0869565
	False positives		213				110				49				22				7					P value (Kruskal-Wallis)	Post-hoc Mann-Whitney U-tests between human score categories
3a	Precision		0.814944				0.890438				0.946154				0.973934				0.991049						1 vs. 2	2 vs. 3	3 vs. 4	4 vs. 5	5 vs. 6
																								3.91506e-158	8.24963e-17	6.26947e-17	4.66011e-11	0.637704	7.81208e-10
																								False positives	0.277876	0.218249	0.157988	0.123301	0.0897951
																								Positive training bouts	0.21116	0.374166	0.549242	0.745495	0.912847
																								Negative training bouts	-1.03635	-0.790539	-0.514497	-0.309451	-0.175537
Lunge
			Threshold = -0.1				Threshold = 0				Threshold = 0.1				Threshold = 0.2				Threshold = 0.3					3f	Average JAABA score						3k	Comparison with shuffled data
	Total human score	Total bouts	Classifier detected	Classifier missed (false negatives)	Recall		Classifier detected	Classifier missed (false negatives)	Recall		Classifier detected	Classifier missed (false negatives)	Recall		Classifier detected	Classifier missed (false negatives)	Recall		Classifier detected	Classifier missed (false negatives)	Recall			Total human score	10 percentile	25 percentile	Median	75 percentile	90 percentile		Shuffled data stats	95% CI lower bound	Mean recall	95% CI upper bound	Standard deviation	Observed data recall (threshold = 0.1)
3e	6	126	125	1	0.992063		125	1	0.992063		125	1	0.992063		124	2	0.984127		120	6	0.952381			6	0.951384	0.790388	0.650645	0.507055	0.367136		6	0.875446	0.882608	0.88977	0.0252014	0.992063
	5	378	374	4	0.989418	(recall 4-6)	368	10	0.973545	(recall 4-6)	362	16	0.957672	(recall 4-6)	351	27	0.928571	(recall 4-6)	329	49	0.87037	(recall 4-6)		5	0.904742	0.787365	0.613085	0.43703	0.279994		5	0.874732	0.878519	0.882307	0.0133275	0.957672
	4	90	87	3	0.966667	0.986532	85	5	0.944444	0.973064	79	11	0.877778	0.952862	73	17	0.811111	0.922559	68	22	0.755556	0.87037		4	0.779362	0.624246	0.465508	0.361122	0.083202		4	0.872909	0.881852	0.890794	0.0314671	0.877778
	3	118	109	9	0.923729		107	11	0.90678		105	13	0.889831		98	20	0.830508		89	29	0.754237			3	0.898665	0.725528	0.527945	0.294743	-0.0157438		3	0.879273	0.886306	0.89334	0.0247478	0.889831
	2	124	103	21	0.830645	(recall 1-3)	98	26	0.790323	(recall 1-3)	86	38	0.693548	(recall 1-3)	81	43	0.653226	(recall 1-3)	70	54	0.564516	(recall 1-3)		2	0.626952	0.484037	0.335648	0.0202682	-0.40457		2	0.87021	0.877056	0.883902	0.0240887	0.693548
	1	55	38	17	0.690909	0.841751	32	23	0.581818	0.79798	28	27	0.509091	0.737374	21	34	0.381818	0.673401	18	37	0.327273	0.59596		1	0.621921	0.377357	0.182739	-0.253343	-0.642217		1	0.878909	0.889755	0.9006	0.0381618	0.509091
	False positives		270				170				99				62				38					P value (Kruskal-Wallis)	Post-hoc Mann-Whitney U-tests between human score categories
3d	Precision		0.755877				0.827411				0.888009				0.923457				0.948087						1 vs. 2	2 vs. 3	3 vs. 4	4 vs. 5	5 vs. 6
																								1.12538e-36	0.00941568	1.12883e-07	0.227075	1.12702e-05	0.117856
																								False positives	0.427075	0.340762	0.24878	0.187281	0.136201
																								Positive training bouts	0.195473	0.410353	0.628859	0.875316	1.03362
																								Negative training bouts	-1.26608	-0.820389	-0.574756	-0.342897	-0.103098
Headbutt
			Threshold = -0.1				Threshold = 0				Threshold = 0.1				Threshold = 0.2				Threshold = 0.3					3i	Average JAABA score						3k	Comparison with shuffled data
	Total human score	Total bouts	Classifier detected	Classifier missed (false negatives)	Recall		Classifier detected	Classifier missed (false negatives)	Recall		Classifier detected	Classifier missed (false negatives)	Recall		Classifier detected	Classifier missed (false negatives)	Recall		Classifier detected	Classifier missed (false negatives)	Recall			Total human score	10 percentile	25 percentile	Median	75 percentile	90 percentile		Shuffled data stats	95% CI lower bound	Mean recall	95% CI upper bound	Standard deviation	Observed data recall (threshold = 0.1)
3h	6	31	31	0	1		30	1	0.967742		30	1	0.967742		30	1	0.967742		29	2	0.935484			6	0.758588	0.67722	0.598564	0.410817	0.325647		6	0.722862	0.745964	0.769067	0.0812904	0.967742
	5	164	159	5	0.969512	(recall 4-6)	155	9	0.945122	(recall 4-6)	152	12	0.926829	(recall 4-6)	139	25	0.847561	(recall 4-6)	127	37	0.77439	(recall 4-6)		5	0.745537	0.60241	0.491654	0.3544	0.165759		5	0.73635	0.744357	0.752364	0.0281726	0.926829
	4	202	186	16	0.920792	0.947103	180	22	0.891089	0.919395	167	35	0.826733	0.879093	153	49	0.757426	0.811083	135	67	0.668317	0.732997		4	0.67729	0.579813	0.442036	0.232688	-0.0307822		4	0.740132	0.746978	0.753824	0.0240884	0.826733
	3	170	152	18	0.894118		142	28	0.835294		132	38	0.776471		108	62	0.635294		90	80	0.529412			3	0.64717	0.509712	0.347372	0.169001	-0.114123		3	0.73581	0.744731	0.753652	0.0313899	0.776471
	2	168	136	32	0.809524	(recall 1-3)	123	45	0.732143	(recall 1-3)	104	63	0.619048	(recall 1-3)	86	82	0.511905	(recall 1-3)	60	108	0.357143	(recall 1-3)		2	0.560348	0.428931	0.250947	-0.0207088	-0.268589		2	0.739614	0.747811	0.756007	0.0288412	0.619048
	1	166	122	44	0.73494	0.813492	103	63	0.620482	0.730159	88	78	0.53012	0.642857	73	93	0.439759	0.529762	50	116	0.301205	0.396825		1	0.505572	0.401281	0.18752	-0.192535	-0.480356		1	0.743748	0.751153	0.758557	0.026053	0.53012
	False positives		289				182				121				82				57					P value (Kruskal-Wallis)	Post-hoc Mann-Whitney U-tests between human score categories
3g	Precision		0.731163				0.801093				0.847607				0.877794				0.895985						1 vs. 2	2 vs. 3	3 vs. 4	4 vs. 5	5 vs. 6
																								2.08996e-32	0.041293	0.000546643	0.00203069	0.00873395	0.0848926
																								False positives	0.510785	0.447526	0.304603	0.219668	0.159768
																								Positive training bouts	0.225056	0.356052	0.543568	0.706704	0.863092
																								Negative training bouts	-1.16445	-0.903466	-0.623662	-0.378023	-0.160682

## Sheet: Dataset4
Dataset 4: Source data for Fig. 4
Wing extension
		Trained by:	♂ vs. ♀			♂ vs. ♀ + ♀ vs. ♀			♂ vs. ♀ + ♂ vs. ♂			♂ vs. ♂ + ♂ vs. ♀ + ♀ vs. ♀			All movies (from Figure 3)			All movie (traning frame # matched to ♂ vs. ♀ movie: downsampling rate 62.4%)
4c	Total human score	Total bouts	Classifier detected	Classifier missed (false negatives)	Recall	Classifier detected	Classifier missed (false negatives)	Recall	Classifier detected	Classifier missed (false negatives)	Recall	Classifier detected	Classifier missed (false negatives)	Recall	Classifier detected	Classifier missed (false negatives)	Recall	95% CI lower bound	Recall (mean)	95% CI upper bound
	6	259	258	1	0.996139	257	2	0.992278	257	2	0.992278	258	1	0.996139	258	1	0.996139	0.992265	0.994595	0.996924
	5	312	301	11	0.964744	293	19	0.939103	296	16	0.948718	296	16	0.948718	296	16	0.948718	0.941769	0.945513	0.949257
	4	156	146	10	0.935897	136	20	0.871795	142	14	0.910256	144	12	0.923077	144	12	0.923077	0.905064	0.914744	0.924423
	3	116	84	32	0.724138	80	36	0.689655	88	28	0.758621	84	32	0.724138	84	32	0.724138	0.705155	0.726724	0.748293
	2	195	75	120	0.384615	59	136	0.302564	56	139	0.287179	61	134	0.312821	61	134	0.312821	0.298986	0.312821	0.326655
	1	207	24	183	0.115942	17	190	0.0821256	18	189	0.0869565	18	189	0.0869565	18	189	0.0869565	0.0784672	0.0850242	0.0915811
4b	False positives	Classifying:	bouts	bouts/min		bouts	bouts/min		bouts	bouts/min		bouts	bouts/min		bouts	bouts/min		95% CI lower bound	Bouts/min (mean)	95% CI upper bound
		♂ vs. ♂	405	1.81152		156	0.697769		40	0.178915		29	0.129713		29	0.129713		0.120979	0.135528	0.150077
		♀ vs. ♀	11	0.0610821		0	0		3	0.0166587		3	0.0166587		3	0.0166587		0.00495379	0.00832937	0.011705
		♂ vs. ♀	1	0.011106		2	0.0222119		2	0.0222119		2	0.0222119		2	0.0222119		0.0198154	0.0333179	0.0468204
		All movies	488	0.914344		192	0.359742		77	0.144272		49	0.0918092		49	0.0918092		0.0853305	0.0940575	0.102785
4a	Precision	(All movies)	0.645349			0.814313			0.917559			0.946154			0.946154			0.939919	0.944778	0.949638
Lunge
		Trained by:	♂ vs. ♂			♂ vs. ♂ + ♀ vs. ♀			♂ vs. ♂ + ♂ vs. ♀			♂ vs. ♂ + ♂ vs. ♀ + ♀ vs. ♀			All movies (from Figure 3)			All movie (traning frame # matched to ♂ vs. ♂ movie: downsampling rate 70.2%)
4f	Total human score	Total bouts	Classifier detected	Classifier missed (false negatives)	Recall	Classifier detected	Classifier missed (false negatives)	Recall	Classifier detected	Classifier missed (false negatives)	Recall	Classifier detected	Classifier missed (false negatives)	Recall	Classifier detected	Classifier missed (false negatives)	Recall	95% CI lower bound	Recall (mean)	95% CI upper bound
	6	126	124	2	0.984127	123	3	0.97619	123	3	0.97619	124	2	0.984127	125	1	0.992063	0.973695	0.981746	0.989797
	5	378	367	11	0.970899	365	13	0.965608	346	32	0.915344	356	22	0.941799	362	16	0.957672	0.951922	0.957937	0.963951
	4	90	86	4	0.955556	79	11	0.877778	72	18	0.8	75	15	0.833333	79	11	0.877778	0.858526	0.874444	0.890363
	3	118	99	19	0.838983	100	18	0.847458	91	27	0.771186	96	22	0.813559	105	13	0.889831	0.835211	0.849153	0.863094
	2	124	89	35	0.717742	89	35	0.717742	74	50	0.596774	85	39	0.685484	86	38	0.693548	0.687218	0.712903	0.738588
	1	55	25	30	0.454545	27	28	0.490909	22	33	0.4	23	32	0.418182	28	27	0.509091	0.490207	0.516364	0.542521
4e	False positives	Classifying:	bouts	bouts/min		bouts	bouts/min		bouts	bouts/min		bouts	bouts/min		bouts	bouts/min		95% CI lower bound	Bouts/min (mean)	95% CI upper bound
		♂ vs. ♂	76	0.339939		73	0.32652		59	0.2639		87	0.38914		88	0.393613		0.369853	0.391824	0.413795
		♀ vs. ♀	6	0.0333175		2	0.0111058		15	0.0832937		1	0.00555292		4	0.0222117		0.00610739	0.00888467	0.0116619
		♂ vs. ♀	150	1.6659		159	1.76585		2	0.0222119		3	0.0333179		4	0.0444239		0.0316233	0.0488663	0.0661092
		All movies	245	0.459046		244	0.457172		79	0.148019		94	0.176124		99	0.185492		0.17237	0.181557	0.190744
4d	Precision	(All movies)	0.763285			0.762415			0.902107			0.889801			0.888009			0.884612	0.889718	0.894825
Headbutt
		Trained by:	♀ vs. ♀			♀ vs. ♀ + ♂ vs. ♀			♀ vs. ♀ + ♂ vs. ♂			♂ vs. ♂ + ♂ vs. ♀ + ♀ vs. ♀			All movies (from Figure 3)			All movie (traning frame # matched to ♀ vs. ♀ movie: downsampling rate 53.6%)
4i	Total human score	Total bouts	Classifier detected	Classifier missed (false negatives)	Recall	Classifier detected	Classifier missed (false negatives)	Recall	Classifier detected	Classifier missed (false negatives)	Recall	Classifier detected	Classifier missed (false negatives)	Recall	Classifier detected	Classifier missed (false negatives)	Recall	95% CI lower bound	Recall (mean)	95% CI upper bound
	6	31	30	1	0.967742	30	1	0.967742	31	0	1	29	2	0.935484	30	1	0.967742	0.950361	0.974194	0.998026
	5	164	135	29	0.823171	134	30	0.817073	136	28	0.829268	146	18	0.890244	152	12	0.926829	0.827835	0.85	0.872165
	4	202	154	48	0.762376	158	44	0.782178	166	36	0.821782	169	33	0.836634	167	35	0.826733	0.785552	0.806931	0.82831
	3	170	113	57	0.664706	112	58	0.658824	114	56	0.670588	122	48	0.717647	132	38	0.776471	0.647336	0.666471	0.685605
	2	168	97	71	0.577381	92	76	0.547619	102	66	0.607143	106	62	0.630952	104	63	0.619048	0.547041	0.582143	0.617244
	1	166	74	92	0.445783	75	91	0.451807	86	80	0.518072	74	92	0.445783	88	78	0.53012	0.444941	0.465663	0.486385
4h	False positives	Classifying:	bouts	bouts/min		bouts	bouts/min		bouts	bouts/min		bouts	bouts/min		bouts	bouts/min		95% CI lower bound	Bouts/min (mean)	95% CI upper bound
		♂ vs. ♂	99	0.442815		42	0.187861		4	0.0178915		1	0.00447288		4	0.0178915		0.0146147	0.0210225	0.0274304
		♀ vs. ♀	85	0.471998		98	0.544186		111	0.616374		100	0.555292		115	0.638585		0.568004	0.604157	0.64031
		♂ vs. ♀	19	0.211013		10	0.11106		1	0.011106		0	0		1	0.011106		0.0112165	0.0233225	0.0354285
		All movies	214	0.400962		152	0.284796		117	0.219218		102	0.191113		121	0.226712		0.210492	0.224089	0.237687
4g	Precision	(All movies)	0.738066			0.798141			0.844415			0.863636			0.847607			0.83128	0.838623	0.845966

## Sheet: Dataset５
Dataset 5: Source data for Fig. 5
Wing extension
		Trained without:	Most weighed feature			3 most weighed features			None except 3 most weighed features			Relative position feature			3 least weighed features			None (from Figrue 3)
5c	Total human score	Total bouts	Classifier detected	Classifier missed (false negatives)	Recall	Classifier detected	Classifier missed (false negatives)	Recall	Classifier detected	Classifier missed (false negatives)	Recall	Classifier detected	Classifier missed (false negatives)	Recall	Classifier detected	Classifier missed (false negatives)	Recall	Classifier detected	Classifier missed (false negatives)	Recall
	6	259	254	5	0.980695	252	7	0.972973	258	1	0.996139	255	4	0.984556	258	1	0.996139	258	1	0.996139
	5	312	293	19	0.939103	280	32	0.897436	296	16	0.948718	292	20	0.935897	290	22	0.929487	296	16	0.948718
	4	156	143	13	0.916667	123	33	0.788462	143	13	0.916667	138	18	0.884615	139	17	0.891026	144	12	0.923077
	3	116	90	26	0.775862	77	39	0.663793	83	33	0.715517	80	36	0.689655	83	33	0.715517	84	32	0.724138
	2	195	106	89	0.54359	77	118	0.394872	72	123	0.369231	52	143	0.266667	65	130	0.333333	61	134	0.312821
	1	207	46	161	0.222222	33	174	0.15942	18	189	0.0869565	22	185	0.10628	15	192	0.0724638	18	189	0.0869565
5b	False positives	Classifying:	bouts	bouts/min		bouts	bouts/min		bouts	bouts/min		bouts	bouts/min		bouts	bouts/min		bouts	bouts/min
		♂ vs. ♂	549	2.45561		1150	5.14381		51	0.228117		60	0.268373		24	0.107349		29	0.129713
		♀ vs. ♀	23	0.127717		263	1.46042		1	0.00555292		0	0		1	0.00555292		3	0.0166587
		♂ vs. ♀	98	1.08839		438	4.86441		12	0.133272		7	0.0777418		2	0.0222119		2	0.0222119
		All movies	1203	2.25401		2958	5.54228		90	0.168629		90	0.168629		49	0.0918092		49	0.0918092
5a	Precision	(All movies)	0.436534			0.221579			0.90625			0.903122			0.945495			0.946154
Lunge
		Trained without:	Most weighed feature			3 most weighed features			None except 3 most weighed features			Relative position feature			3 least weighed features			None (from Figrue 3)
5d	Total human score	Total bouts	Classifier detected	Classifier missed (false negatives)	Recall	Classifier detected	Classifier missed (false negatives)	Recall	Classifier detected	Classifier missed (false negatives)	Recall	Classifier detected	Classifier missed (false negatives)	Recall	Classifier detected	Classifier missed (false negatives)	Recall	Classifier detected	Classifier missed (false negatives)	Recall
	6	126	123	3	0.97619	125	1	0.992063	117	9	0.928571	124	2	0.984127	119	7	0.944444	125	1	0.992063
	5	378	356	22	0.941799	360	18	0.952381	351	27	0.928571	363	15	0.960317	350	28	0.925926	362	16	0.957672
	4	90	81	9	0.9	76	14	0.844444	70	20	0.777778	77	13	0.855556	71	19	0.788889	79	11	0.877778
	3	118	101	17	0.855932	100	18	0.847458	101	17	0.855932	100	18	0.847458	96	22	0.813559	105	13	0.889831
	2	124	90	34	0.725806	83	41	0.669355	81	43	0.653226	90	34	0.725806	93	31	0.75	86	38	0.693548
	1	55	30	25	0.545455	29	26	0.527273	36	19	0.654545	31	24	0.563636	32	23	0.581818	28	27	0.509091
5e	False positives	Classifying:	bouts	bouts/min		bouts	bouts/min		bouts	bouts/min		bouts	bouts/min		bouts	bouts/min		bouts	bouts/min
		♂ vs. ♂	166	0.742498		479	2.14251		356	1.59234		81	0.362303		166	0.742498		88	0.393613
		♀ vs. ♀	10	0.0555292		160	0.888467		11	0.0610821		5	0.0277646		4	0.0222117		4	0.0222117
		♂ vs. ♀	6	0.0666358		41	0.455345		31	0.344285		2	0.0222119		7	0.0777418		4	0.0444239
		All movies	194	0.363489		701	1.31343		410	0.768199		91	0.170503		186	0.3485		99	0.185492
5d	Precision	(All movies)	0.801026			0.524423			0.64837			0.896119			0.80359			0.888009
Headbutt
		Trained without:	Most weighed feature			3 most weighed features			None except 3 most weighed features			Relative position feature			3 least weighed features			None (from Figrue 3)
5i	Total human score	Total bouts	Classifier detected	Classifier missed (false negatives)	Recall	Classifier detected	Classifier missed (false negatives)	Recall	Classifier detected	Classifier missed (false negatives)	Recall	Classifier detected	Classifier missed (false negatives)	Recall	Classifier detected	Classifier missed (false negatives)	Recall	Classifier detected	Classifier missed (false negatives)	Recall
	6	31	31	0	1	27	4	0.870968	31	0	31	31	0	1	29	2	0.935484	30	1	0.967742
	5	164	136	28	0.829268	138	26	0.841463	142	22	171.235	147	17	0.896341	142	22	0.865854	152	12	0.926829
	4	202	162	40	0.80198	160	42	0.792079	157	45	195.765	169	33	0.836634	169	33	0.836634	167	35	0.826733
	3	170	108	62	0.635294	108	62	0.635294	130	40	204.63	128	42	0.752941	117	53	0.688235	132	38	0.776471
	2	168	95	73	0.565476	102	66	0.607143	105	63	185.684	116	52	0.690476	107	61	0.636905	104	63	0.619048
	1	166	87	79	0.524096	94	72	0.566265	96	70	183.172	88	78	0.53012	85	81	0.512048	88	78	0.53012
5h	False positives	Classifying:	bouts	bouts/min		bouts	bouts/min		bouts	bouts/min		bouts	bouts/min		bouts	bouts/min		bouts	bouts/min
		♂ vs. ♂	8	0.035783		27	0.120768		62	0.277318		10	0.0447288		10	0.0447288		4	0.0178915
		♀ vs. ♀	179	0.993972		475	2.63764		157	0.871808		125	0.694115		160	0.888467		115	0.638585
		♂ vs. ♀	4	0.0444239		10	0.11106		54	0.599722		4	0.0444239		14	0.155484		1	0.011106
		All movies	196	0.367237		542	1.01552		287	0.537739		142	0.266059		192	0.359742		121	0.226712
5g	Precision	(All movies)	0.759509			0.537148			0.697257			0.82704			0.7717			0.847607

## Sheet: Dataset6
Dataset 6: Source data for Supplementary Fig. 1
* Shaded red indicates the bouts filtered with minimum bout length threshold.
1a: Lunge				1b: Headbutt				1c: Wing extension				1d: Wing extension (blow-up)				1e
Duration (msec)	Manually annotated bouts	Bouts detected by classifier		Duration (msec)	Manually annotated bouts	Bouts detected by classifier		Duration (sec)	Manually annotated bouts	Bouts detected by classifier		Duration (msec)	Manually annotated bouts	Bouts detected by classifier		Duration (sec)	Human combined score
17	0	221		17	0	204		0 - 0.1	12	387		17	0	188			6	5	4	3	2	1
33	4	73		33	16	86		0.1 - 0.5	372	373		33	0	72		0 - 0.1	0	0	0	1	3	8
50	40	61		50	235	121		0.5 - 1	248	240		50	0	51		0.1 - 0.5	25	48	28	30	103	138
67	229	41		67	391	254		1 - 2	219	227		67	6	43		0.5 - 1	52	60	20	35	44	37
83	317	71		83	195	258		2 - 3	124	107		83	6	33		1 - 2	42	66	34	29	33	15
100	182	127		100	43	72		3 - 4	75	46		100	9	25		2 - 3	37	56	18	5	6	2
117	75	246		117	9	32		4 - 5	40	32		117	10	20		3 - 4	21	27	16	7	3	1
133	29	195		133	6	11		> 5	76	26		133	10	20		4 - 5	22	10	6	2	0	0
150	9	83		150	3	15						150	25	31		> 5	41	17	14	0	1	0
167	3	37		167	0	13						167	20	25
183	0	7		183	0	11						183	13	17
200	0	6		200	0	0						200	17	18
217	0	3		217	1	5						217	15	17
233	0	1		233	0	2						233	19	26
250	0	2										250	15	11
267	0	0
283	0	2
300	0	0
317	1	2

## Sheet: Dataset7
Dataset 7: Soure data for Supplementary Fig. 2
	Score by Observer 1	Score by Observer 2	Total human score	Frames	Percentage
2a2	3	3	6	34116	0.306821
	3	2	5	30144	0.271099
	3	1	4	1061	0.00954205
	2	2	4	13146	0.118228
	3	0	3	8484	0.0763005
	2	1	3	4699	0.0422602
	2	0	2	10496	0.0943953
	1	1	2	1978	0.017789
	1	0	1	7068	0.0635657
	TOTAL			111192
2a3	Both observers annotated			85144	0.765739
	One observer annotated			26048	0.234261
2a4	Scores 4-6			78467	0.705689
	Scores 1-3			32725	0.294311

## Sheet: Dataset8
Dataset 8: Source data for Supplementary Fig. 3
* Green indicates the combination of filter parameters used in this study.
a: Wing extension						b: Lunge						c: Headbutt
JAABA score threshold	Minimum bout length (msec)	Max gap filling (msec)	Precision	Recall		JAABA score threshold	Minimum bout length (msec)	Max gap filling (msec)	Precision	Recall		JAABA score threshold	Minimum bout length (msec)	Max gap filling (msec)	Precision	Recall
0.3	67	83	0.98652	0.646586		0.3	17	50	0.870391	0.874299		0.3	17	50	0.831202	0.721421
0.3	67	50	0.987639	0.641767		0.3	17	33	0.867483	0.874299		0.3	17	33	0.825921	0.721421
0.3	67	17	0.987484	0.633735		0.3	17	17	0.860773	0.874299		0.3	17	17	0.804455	0.721421
0.3	100	83	0.988679	0.631325		0.3	50	50	0.949062	0.794613		0.3	50	50	0.899471	0.566038
0.3	100	50	0.991049	0.62249		0.3	50	33	0.94751	0.790123		0.3	50	33	0.897163	0.561598
0.3	100	17	0.993473	0.611245		0.3	50	17	0.948087	0.7789		0.3	50	17	0.895985	0.54495
0.3	133	83	0.992298	0.620884		0.3	83	50	0.973144	0.691358		0.3	83	50	0.945701	0.231964
0.3	133	50	0.99343	0.607229		0.3	83	33	0.9728	0.682379		0.3	83	33	0.951691	0.218646
0.3	133	17	0.995968	0.595181		0.3	83	17	0.973856	0.668911		0.3	83	17	0.963158	0.203108
0.1	67	83	0.91858	0.706827		0.1	17	50	0.73357	0.927048		0.1	17	50	0.725118	0.849057
0.1	67	50	0.918239	0.703614		0.1	17	33	0.725835	0.927048		0.1	17	33	0.719661	0.849057
0.1	67	17	0.92381	0.701205		0.1	17	17	0.710232	0.927048		0.1	17	17	0.70899	0.849057
0.1	100	83	0.953881	0.681124		0.1	50	50	0.875276	0.890011		0.1	50	50	0.851669	0.764706
0.1	100	50	0.946154	0.691566		0.1	50	33	0.880979	0.888889		0.1	50	33	0.846535	0.759156
0.1	100	17	0.939328	0.696386		0.1	50	17	0.888009	0.881033		0.1	50	17	0.847607	0.746948
0.1	133	83	0.951002	0.685944		0.1	83	50	0.917589	0.837262		0.1	83	50	0.916667	0.463929
0.1	133	50	0.958286	0.682731		0.1	83	33	0.924224	0.835017		0.1	83	33	0.91762	0.445061
0.1	133	17	0.96831	0.662651		0.1	83	17	0.932225	0.818182		0.1	83	17	0.921241	0.428413
-0.1	67	83	0.759715	0.769478		-0.1	17	50	0.513189	0.960718		-0.1	17	50	0.535851	0.928968
-0.1	67	50	0.757552	0.765462		-0.1	17	33	0.502053	0.960718		-0.1	17	33	0.530082	0.928968
-0.1	67	17	0.764516	0.761446		-0.1	17	17	0.482525	0.960718		-0.1	17	17	0.518289	0.927858
-0.1	100	83	0.806149	0.758233		-0.1	50	50	0.735833	0.94725		-0.1	50	50	0.737477	0.882353
-0.1	100	50	0.814944	0.753414		-0.1	50	33	0.738326	0.940516		-0.1	50	33	0.730451	0.881243
-0.1	100	17	0.839122	0.737349		-0.1	50	17	0.755877	0.938272		-0.1	50	17	0.731163	0.872364
-0.1	133	83	0.844765	0.751807		-0.1	83	50	0.810945	0.914703		-0.1	83	50	0.855956	0.685905
-0.1	133	50	0.855032	0.743775		-0.1	83	33	0.822991	0.907969		-0.1	83	33	0.852368	0.679245
-0.1	133	17	0.876699	0.725301		-0.1	83	17	0.848837	0.901235		-0.1	83	17	0.852984	0.650388

## Sheet: Dataset9
Dataset 9: Source data for Supplementary Fig. 4
Wing extension
		5%			25%			50%			75%			100% (from Figure 3)
4c	Total human score	95% CI lower bound	Recall (mean)	95% CI upper bound	95% CI lower bound	Recall (mean)	95% CI upper bound	95% CI lower bound	Recall (mean)	95% CI upper bound	95% CI lower bound	Recall (mean)	95% CI upper bound	Recall
	6	0.984885	0.989961	0.995038	0.991303	0.99305	0.994797	0.989089	0.992278	0.995467	0.990437	0.992278	0.994119	0.996139
	5	0.933919	0.939103	0.944286	0.935723	0.940705	0.945688	0.937176	0.942628	0.948081	0.933698	0.939103	0.944507	0.948718
	4	0.899542	0.911538	0.923535	0.897955	0.908333	0.918712	0.913202	0.921795	0.930387	0.895242	0.910897	0.926553	0.923077
	3	0.692919	0.718103	0.743288	0.70093	0.72069	0.740449	0.723051	0.737069	0.751086	0.714175	0.734483	0.754791	0.724138
	2	0.27596	0.294359	0.312758	0.299561	0.310256	0.320952	0.310087	0.318462	0.326836	0.297756	0.310256	0.322757	0.312821
	1	0.0667204	0.0743961	0.0820719	0.0682157	0.0763285	0.0844413	0.074645	0.0816425	0.08864	0.0760595	0.0811594	0.0862593	0.0869565
4b	False positives	95% CI lower bound	bouts/min (mean)	95% CI upper bound	95% CI lower bound	bouts/min (mean)	95% CI upper bound	95% CI lower bound	bouts/min (mean)	95% CI upper bound	95% CI lower bound	bouts/min (mean)	95% CI upper bound	bouts/min
	♂ vs. ♂	0.12248	0.142685	0.162889	0.109453	0.124793	0.140134	0.106595	0.121662	0.13673	0.112532	0.125241	0.137949	0.0166587
	♀ vs. ♀	0.00616989	0.00943996	0.01271	0.00483437	0.00943996	0.0140455	0.00616989	0.00943996	0.01271	0.00483437	0.00943996	0.0140455	0.0222119
	♂ vs. ♀	0.0216077	0.0388709	0.0561341	0.0211863	0.0366497	0.0521131	0.0100947	0.0177696	0.0254444	0.0163324	0.0255437	0.034755	0.0918092
	All movies	0.0917057	0.104737	0.117769	0.0825808	0.0949944	0.107408	0.0761598	0.0863756	0.0965913	0.0801679	0.0910597	0.101952	0.129713
	Precision	95% CI lower bound	Mean	95% CI upper bound	95% CI lower bound	Mean	95% CI upper bound	95% CI lower bound	Mean	95% CI upper bound	95% CI lower bound	Mean	95% CI upper bound
4a		0.931115	0.93825	0.945385	0.937073	0.943952	0.950831	0.943752	0.949389	0.955025	0.940533	0.946311	0.952089	0.946154
Lunge
		5%			25%			50%			75%			100% (from Figure 3)
4f	Total human score	95% CI lower bound	Recall (mean)	95% CI upper bound	95% CI lower bound	Recall (mean)	95% CI upper bound	95% CI lower bound	Recall (mean)	95% CI upper bound	95% CI lower bound	Recall (mean)	95% CI upper bound	Recall
	6	0.808365	0.856349	0.904334	0.954226	0.96746	0.980694	0.975553	0.983333	0.991113	0.979955	0.988095	0.996235	0.992063
	5	0.755439	0.795238	0.835037	0.931662	0.941534	0.951406	0.933037	0.945238	0.957439	0.956396	0.962434	0.968471	0.957672
	4	0.650117	0.697778	0.745439	0.818291	0.836667	0.855042	0.845344	0.863333	0.881322	0.848202	0.865556	0.882909	0.877778
	3	0.618075	0.670339	0.722603	0.795704	0.815254	0.834805	0.824005	0.838136	0.852267	0.845189	0.85678	0.868371	0.889831
	2	0.381822	0.450806	0.519791	0.626506	0.647581	0.668655	0.659694	0.689516	0.719338	0.683914	0.704839	0.725763	0.693548
	1	0.244686	0.289091	0.333495	0.41548	0.449091	0.482701	0.45931	0.487273	0.515236	0.486041	0.510909	0.535777	0.509091
4e	False positives	95% CI lower bound	bouts/min (mean)	95% CI upper bound	95% CI lower bound	bouts/min (mean)	95% CI upper bound	95% CI lower bound	bouts/min (mean)	95% CI upper bound	95% CI lower bound	bouts/min (mean)	95% CI upper bound	bouts/min
	♂ vs. ♂	0.28034	0.350226	0.420113	0.300004	0.35291	0.405816	0.355474	0.386904	0.418334	0.360784	0.38422	0.407656	0.393613
	♀ vs. ♀	0.0123887	0.0183246	0.0242606	0.0113627	0.0166587	0.0219548	0.0048166	0.0127717	0.0207268	0.0106072	0.017214	0.0238209	0.0222117
	♂ vs. ♀	0.0485676	0.0755206	0.102474	0.034338	0.0466451	0.0589521	0.0289794	0.0488663	0.0687532	0.0306413	0.0433133	0.0559853	0.0444239
	All movies	0.137644	0.17144	0.205235	0.146688	0.167692	0.188696	0.164132	0.180058	0.195985	0.167784	0.179871	0.191958	0.185492
	Precision	95% CI lower bound	Mean	95% CI upper bound	95% CI lower bound	Mean	95% CI upper bound	95% CI lower bound	Mean	95% CI upper bound	95% CI lower bound	Mean	95% CI upper bound
4d		0.849229	0.872239	0.89525	0.883101	0.894309	0.905516	0.880599	0.889214	0.89783	0.884347	0.89084	0.897334	0.888009
Headbutt
		5%			25%			50%			75%			100% (from Figure 3)
4i	Total human score	95% CI lower bound	Recall (mean)	95% CI upper bound	95% CI lower bound	Recall (mean)	95% CI upper bound	95% CI lower bound	Recall (mean)	95% CI upper bound	95% CI lower bound	Recall (mean)	95% CI upper bound	Recall
	6	0.503705	0.564516	0.625327	0.898651	0.929032	0.959413	0.94802	0.970968	0.993915	0.967554	0.983871	1.00019	0.967742
	5	0.416985	0.457927	0.498869	0.773917	0.782927	0.791937	0.825669	0.841463	0.857258	0.84859	0.867073	0.885556	0.926829
	4	0.36845	0.400495	0.43254	0.686804	0.707921	0.729037	0.781127	0.79604	0.810953	0.810187	0.822277	0.834368	0.826733
	3	0.239293	0.274118	0.308942	0.572755	0.594706	0.616657	0.644924	0.665294	0.685664	0.691138	0.714118	0.737097	0.776471
	2	0.182101	0.219048	0.255995	0.44713	0.470833	0.494537	0.55211	0.569048	0.585985	0.600161	0.62381	0.647458	0.619048
	1	0.143861	0.175904	0.207947	0.355186	0.378916	0.402646	0.423578	0.446988	0.470398	0.480246	0.498193	0.51614	0.53012
4h	False positives	95% CI lower bound	bouts/min (mean)	95% CI upper bound	95% CI lower bound	bouts/min (mean)	95% CI upper bound	95% CI lower bound	bouts/min (mean)	95% CI upper bound	95% CI lower bound	bouts/min (mean)	95% CI upper bound	bouts/min
	♂ vs. ♂	0.0261196	0.0380195	0.0499194	0.010633	0.0152078	0.0197825	0.0121093	0.0196807	0.027252	0.0237635	0.0272846	0.0308056	0.0178915
	♀ vs. ♀	0.223717	0.282088	0.340459	0.431862	0.481993	0.532124	0.539417	0.582501	0.625585	0.59151	0.644138	0.696767	0.638585
	♂ vs. ♀	0.0153129	0.0477557	0.0801985	0.0183382	0.0333179	0.0482976	0.00194238	0.0155484	0.0291543	0.0115689	0.0244331	0.0372974	0.011106
	All movies	0.103126	0.127221	0.151316	0.163591	0.179871	0.196151	0.197234	0.213409	0.229585	0.220327	0.239641	0.258954	0.226712
	Precision	95% CI lower bound	Mean	95% CI upper bound	95% CI lower bound	Mean	95% CI upper bound	95% CI lower bound	Mean	95% CI upper bound	95% CI lower bound	Mean	95% CI upper bound
4g		0.786944	0.810483	0.834023	0.840683	0.850253	0.859822	0.8346	0.843322	0.852045	0.825071	0.835381	0.845691	0.847607

## Sheet: Dataset10
Dataset 10: Source data for Supplementary Fig. 5
Wing extension
		Trained without:	None (from Figure 3)			Most weighed feature			3 most weighed features			None except 3 most weighed features
5c	Total human score	Total bouts	Classifier detected	Classifier missed (false negatives)	Recall	Classifier detected	Classifier missed (false negatives)	Recall	Classifier detected	Classifier missed (false negatives)	Recall	Classifier detected	Classifier missed (false negatives)	Recall
	6	259	258	1	0.996139	258	1	0.996139	258	1	0.996139	258	1	0.996139
	5	312	296	16	0.948718	298	14	0.955128	299	13	0.958333	296	16	0.948718
	4	156	144	12	0.923077	145	11	0.929487	146	10	0.935897	146	10	0.935897
	3	116	84	32	0.724138	91	25	0.784483	90	26	0.775862	85	31	0.732759
	2	195	61	134	0.312821	63	132	0.323077	65	130	0.333333	57	138	0.292308
	1	207	18	189	0.0869565	18	189	0.0869565	16	191	0.0772947	18	189	0.0869565
5b	False positives	Classifying:	bouts	bouts/min		bouts	bouts/min		bouts	bouts/min		bouts	bouts/min
		♂ vs. ♂	29	0.129713		30	0.134186		36	0.161024		43	0.192334
		♀ vs. ♀	3	0.0166587		3	0.0166587		2	0.0111058		0	0
		♂ vs. ♀	2	0.0222119		0	0		2	0.0222119		1	0.011106
		All movies	49	0.0918092		69	0.129282		87	0.163008		70	0.131156
5a	Precision	(All movies)	0.946154			0.926752			0.909469			0.924731
Lunge
		Trained without:	None (from Figure 3)			Most weighed feature			3 most weighed features			None except 3 most weighed features
5f	Total human score	Total bouts	Classifier detected	Classifier missed (false negatives)	Recall	Classifier detected	Classifier missed (false negatives)	Recall	Classifier detected	Classifier missed (false negatives)	Recall	Classifier detected	Classifier missed (false negatives)	Recall
	6	126	125	1	0.992063	124	2	0.984127	124	2	0.984127	126	0	1
	5	378	362	16	0.957672	367	11	0.970899	366	12	0.968254	362	16	0.957672
	4	90	79	11	0.877778	81	9	0.9	77	13	0.855556	83	7	0.922222
	3	118	105	13	0.889831	103	15	0.872881	95	23	0.805085	106	12	0.898305
	2	124	86	38	0.693548	87	37	0.701613	87	37	0.701613	81	43	0.653226
	1	55	28	27	0.509091	31	24	0.563636	29	26	0.527273	30	25	0.545455
5e	False positives	Classifying:	bouts	bouts/min		bouts	bouts/min		bouts	bouts/min		bouts	bouts/min
		♂ vs. ♂	88	0.393613		111	0.496489		101	0.451761		96	0.429396
		♀ vs. ♀	4	0.0222117		1	0.00555292		2	0.0111058		4	0.0222117
		♂ vs. ♀	4	0.0444239		1	0.011106		4	0.0444239		6	0.0666358
		All movies	99	0.185492		117	0.219218		108	0.202355		110	0.206102
5d	Precision	(All movies)	0.888009			0.871429			0.878104			0.877506
Headbutt
		Trained without:	None (from Figure 3)			Most weighed feature			3 most weighed features			None except 3 most weighed features
5i	Total human score	Total bouts	Classifier detected	Classifier missed (false negatives)	Recall	Classifier detected	Classifier missed (false negatives)	Recall	Classifier detected	Classifier missed (false negatives)	Recall	Classifier detected	Classifier missed (false negatives)	Recall
	6	31	30	1	0.967742	31	0	1	31	0	1	31	0	1
	5	164	152	12	0.926829	144	20	0.878049	137	27	0.835366	147	17	0.896341
	4	202	167	35	0.826733	161	41	0.79703	166	36	0.821782	169	33	0.836634
	3	170	132	38	0.776471	111	59	0.652941	121	49	0.711765	123	47	0.723529
	2	168	104	63	0.619048	102	66	0.607143	99	69	0.589286	101	67	0.60119
	1	166	88	78	0.53012	75	91	0.451807	83	83	0.5	85	81	0.512048
5h	False positives	Classifying:	bouts	bouts/min		bouts	bouts/min		bouts	bouts/min		bouts	bouts/min
		♂ vs. ♂	4	0.0178915		4	0.0178915		6	0.0268373		7	0.0313101
		♀ vs. ♀	115	0.638585		128	0.710773		120	0.66635		124	0.688562
		♂ vs. ♀	1	0.011106		0	0		2	0.0222119		5	0.0555298
		All movies	121	0.226712		137	0.256691		136	0.254817		141	0.264186
5g	Precision	(All movies)	0.847607			0.819974			0.824062			0.823087

[truncated: 1 more sheets: Dataset11]
